# Supplementary material for: The Expression of Adipogenic Marker Is Significantly Increased in Estrogen-Treated Lipedema Adipocytes Differentiated from Adipose Stem Cells In Vitro
Source: Biomedicines. 2024 May 9;12(5):1042. doi: 10.3390/biomedicines12051042 (PMC11117526; doi:10.3390/biomedicines12051042)
Supplement: Supplementary file 1 [file biomedicines-12-01042-s001.zip]

Archive with 1 entries (1 files):
- biomedicines-2965329-supplementary.pdf
